# Supplementary material for: Green Space Exposure and Obesity in the Mexican Adult Population
Source: Int J Environ Res Public Health. 2022 Nov 16;19(22):15072. doi: 10.3390/ijerph192215072 (PMC9690096; doi:10.3390/ijerph192215072)
Supplement: Supplementary file 1 [file ijerph-19-15072-s001.zip]

Archive with 1 entries (1 files):
- ijerph-1989936-supplementary.pdf
